# Supplementary material for: Multi-objective optimization using improved NSGA-II for integrated process planning and scheduling problems in a machining job shop for large-size valve
Source: PLoS One. 2024 Jun 25;19(6):e0306024. doi: 10.1371/journal.pone.0306024 (PMC11198908; doi:10.1371/journal.pone.0306024)
Supplement: S1 Table — (XLSX) [file pone.0306024.s001.xlsx]

## Sheet: Fig. 8
Iterations	Time	Cost
1	184.2	35940
2	184.2	35940
3	163.898	37407
4	174.27	35588
5	163.016	36517
6	176.256	33203
7	176.256	33203
8	155.733	33831
9	155.733	33831
10	155.733	33831
11	155.733	33831
12	160.147	32648
13	130.577	32719
14	130.577	32719
15	141.61	31234
16	141.61	31234
17	163.236	29032
18	143.817	29985
19	143.817	29985
20	128.149	30489
21	128.149	30489
22	128.149	30489
23	130.356	30054
24	130.356	30054
25	142.052	27549
26	125.281	30055
27	125.281	30055
28	125.281	30055
29	125.281	30055
30	125.281	30055
31	125.281	30055
32	125.281	30055
33	125.281	30055
34	128.37	27720
35	128.37	27720
36	131.68	25790
37	131.68	25790
38	131.68	25790
39	131.68	25790
40	131.68	25790
41	131.68	25790
42	131.68	25790
43	121.971	29033
44	123.074	27297
45	123.074	27297
46	123.074	27297
47	123.074	27297
48	123.074	27297
49	123.074	27297
50	125.281	25847
51	125.501	25017
52	116.233	25262
53	116.233	25262
54	116.233	25262
55	116.233	25262
56	116.233	25262
57	116.233	25262
58	112.923	25513
59	113.364	24498
60	110.716	24856
61	109.613	25197
62	109.613	25197
63	109.613	25197
64	109.613	25197
65	110.275	24670
66	110.496	24375
67	106.965	24992
68	106.965	24992
69	106.965	24992
70	106.965	24992
71	106.965	24992
72	106.965	24992
73	108.068	24154
74	106.303	25135
75	106.303	25135
76	106.303	25135
77	107.186	23982
78	107.186	23982
79	107.186	23982
80	107.186	23838
81	107.186	23838
82	104.317	24089
83	104.317	24089
84	104.317	24089
85	104.317	24089
86	104.317	24089
87	104.317	24089
88	105.861	23788
89	105.861	23788
90	105.861	23788
91	105.861	23788
92	105.861	23623
93	105.861	23623
94	105.861	23623
95	105.861	23623
96	105.861	23571
97	105.861	23571
98	105.861	23571
99	105.861	23571
100	105.861	23571
101	105.861	23571
102	105.861	23571
103	105.861	23571
104	102.772	24038
105	102.772	24038
106	102.772	24038
107	102.772	24038
108	102.772	24038
109	102.772	24038
110	102.772	24038
111	102.772	24038
112	102.772	24038
113	102.772	24038
114	102.772	24038
115	102.772	24038
116	102.772	24038
117	102.772	24038
118	102.772	24038
119	102.772	23846
120	102.772	23846
121	105.861	23404
122	105.861	23404
123	105.861	23404
124	105.861	23404
125	105.861	23404
126	105.861	23404
127	105.861	23404
128	98.8	23894
129	98.8	23894
130	98.8	23894
131	98.8	23894
132	98.8	23894
133	98.8	23894
134	98.8	23485
135	98.8	23485
136	98.8	23485
137	98.8	23485
138	98.8	23485
139	98.8	23485
140	98.8	23485
141	98.8	23485
142	98.8	23485
143	98.8	23485
144	98.8	23485
145	98.8	23485
146	98.8	23485
147	98.8	23485
148	98.8	23485
149	98.8	23485
150	98.8	23485
151	98.8	23485
152	98.8	23485
153	98.8	23485
154	98.8	23485
155	98.8	23485
156	98.8	23485
157	98.8	23485
158	98.8	23485
159	98.8	23485
160	98.8	23485
161	98.8	23485
162	98.8	23485
163	98.8	23485
164	98.8	23485
165	98.8	23485
166	98.8	23408
167	98.8	23408
168	98.8	23408
169	98.8	23408
170	98.8	23408
171	98.8	23408
172	98.8	23408
173	98.8	23408
174	98.8	23408
175	98.8	23408
176	98.8	23408
177	98.8	23408
178	98.8	23408
179	98.8	23408
180	98.8	23408
181	98.8	23408
182	98.8	23408
183	98.8	23408
184	98.8	23408
185	98.8	23408
186	98.8	23408
187	98.8	23408
188	98.8	23408
189	98.8	23408
190	98.8	23408
191	98.8	23408
192	98.8	23349
193	98.8	23349
194	98.8	23349
195	98.8	23349
196	98.8	23349
197	98.8	23349
198	98.8	23349
199	98.8	23349
200	98.8	23349
201	98.8	23349
202	98.8	23349
203	98.8	23349
204	98.8	23349
205	98.8	23349
206	98.8	23349
207	98.8	23349
208	98.8	23349
209	98.8	23349
210	98.8	23349
211	98.8	23349
212	98.8	23349
213	98.8	23349
214	98.8	23349
215	98.8	23349
216	98.8	23272
217	98.8	23272
218	98.8	23272
219	98.8	23272
220	98.8	23272
221	98.8	23272
222	98.8	23272
223	98.8	23272
224	98.8	23272
225	98.8	23272
226	98.8	23272
227	98.8	23272
228	98.8	23272
229	98.8	23272
230	98.8	23272
231	98.8	23272
232	98.8	23272
233	98.8	23272
234	98.8	23272
235	98.8	23272
236	98.8	23272
237	98.8	23272
238	98.8	23272
239	98.8	23272
240	98.8	23272
241	98.8	23272
242	98.8	23272
243	98.8	23272
244	98.8	23272
245	98.8	23272
246	98.8	23272
247	98.8	23272
248	98.8	23272
249	98.8	23272
250	98.8	23272
251	98.8	23272
252	98.8	23272
253	98.8	23272
254	98.8	23272
255	98.8	23272
256	98.8	23272
257	98.8	23272
258	98.8	23272
259	98.8	23272
260	98.8	23272
261	98.8	23272
262	98.8	23272
263	98.8	23272
264	98.8	23272
265	98.8	23272
266	98.8	23272
267	98.8	23272
268	98.8	23272
269	98.8	23272
270	98.8	23272
271	98.8	23272
272	98.8	23272
273	98.8	23272
274	98.8	23272
275	98.8	23272
276	98.8	23272
277	98.8	23272
278	98.8	23272
279	98.8	23272
280	98.8	23272
281	98.8	23272
282	98.8	23272
283	98.8	23272
284	98.8	23272
285	98.8	23272
286	98.8	23272
287	98.8	23272
288	98.8	23272
289	98.8	23272
290	98.8	23272
291	98.8	23272
292	98.8	23272
293	98.8	23272
294	98.8	23272
295	98.8	23272
296	98.8	23272
297	98.8	23272
298	98.8	23272
299	98.8	23272
300	98.8	23272
301	98.8	23272
302	98.8	23272
303	98.8	23272
304	98.8	23272
305	98.8	23272
306	98.8	23023
307	98.8	23023
308	98.8	23023
309	98.8	23023
310	98.8	23023
311	98.8	23023
312	98.8	23023
313	98.8	23023
314	98.8	23023
315	98.8	23023
316	98.8	23023
317	98.8	23023
318	98.8	23023
319	98.8	23023
320	98.8	23023
321	98.8	23023
322	98.8	23023
323	98.8	23023
324	98.8	23023
325	98.8	23023
326	98.8	23023
327	98.8	23023
328	98.8	23023
329	98.8	23023
330	98.8	23023
331	98.8	23023
332	98.8	23023
333	98.8	23023
334	98.8	23023
335	98.8	23023
336	98.8	23023
337	98.8	22955
338	98.8	22955
339	98.8	22955
340	98.8	22955
341	98.8	22955
342	98.8	22955
343	98.8	22955
344	98.8	22955
345	98.8	22955
346	98.8	22955
347	98.8	22955
348	98.8	22955
349	98.8	22955
350	98.8	22955
351	98.8	22955
352	98.8	22955
353	98.8	22955
354	98.8	22955
355	98.8	22955
356	98.8	22955
357	98.8	22955
358	98.8	22955
359	98.8	22955
360	98.8	22955
361	98.8	22955
362	98.8	22955
363	98.8	22955
364	98.8	22955
365	98.8	22955
366	98.8	22955
367	98.8	22955
368	98.8	22955
369	98.8	22955
370	98.8	22955
371	98.8	22955
372	98.8	22955
373	98.8	22955
374	98.8	22955
375	98.8	22955
376	98.8	22955
377	98.8	22955
378	98.8	22955
379	98.8	22955
380	98.8	22955
381	98.8	22955
382	98.8	22955
383	98.8	22955
384	98.8	22955
385	98.8	22908
386	98.8	22908
387	98.8	22908
388	98.8	22908
389	98.8	22908
390	98.8	22908
391	98.8	22908
392	98.8	22908
393	98.8	22908
394	98.8	22908
395	98.8	22908
396	98.8	22908
397	98.8	22908
398	98.8	22908
399	98.8	22908
400	98.8	22908
401	98.8	22908
402	98.8	22908
403	98.8	22908
404	98.8	22908
405	98.8	22908
406	98.8	22908
407	98.8	22908
408	98.8	22908
409	98.8	22908
410	98.8	22908
411	98.8	22908
412	98.8	22908
413	98.8	22908
414	98.8	22908
415	98.8	22908
416	98.8	22908
417	98.8	22908
418	98.8	22908
419	98.8	22908
420	98.8	22908
421	98.8	22908
422	98.8	22908
423	98.8	22908
424	98.8	22908
425	98.8	22908
426	98.8	22908
427	98.8	22908
428	98.8	22908
429	98.8	22908
430	98.8	22908
431	98.8	22908
432	98.8	22908
433	98.8	22908
434	98.8	22908
435	98.8	22908
436	98.8	22908
437	98.8	22908
438	98.8	22908
439	98.8	22908
440	98.8	22908
441	98.8	22908
442	98.8	22908
443	98.8	22908
444	98.8	22908
445	98.8	22908
446	98.8	22908
447	98.8	22908
448	98.8	22908
449	98.8	22908
450	98.8	22908
451	98.8	22908
452	98.8	22908
453	98.8	22908
454	98.8	22908
455	98.8	22908
456	98.8	22908
457	98.8	22908
458	98.8	22908
459	98.8	22908
460	98.8	22908
461	98.8	22908
462	98.8	22908
463	98.8	22908
464	98.8	22908
465	98.8	22908
466	98.8	22908
467	98.8	22908
468	98.8	22908
469	98.8	22908
470	98.8	22908
471	98.8	22908
472	98.8	22908
473	98.8	22908
474	98.8	22908
475	98.8	22908
476	98.8	22908
477	98.8	22908
478	98.8	22908
479	98.8	22908
480	98.8	22908
481	98.8	22908
482	98.8	22908
483	98.8	22908
484	98.8	22908
485	98.8	22908
486	98.8	22908
487	98.8	22908
488	98.8	22908
489	98.8	22908
490	98.8	22908
491	98.8	22908
492	98.8	22908
493	98.8	22908
494	98.8	22908
495	98.8	22908
496	98.8	22908
497	98.8	22908
498	98.8	22908
499	98.8	22908
500	98.8	22908
